# Supplementary material for: From Bedside to Bot-Side: Artificial Intelligence in Emergency Appendicitis Management
Source: Life (Basel). 2025 Sep 1;15(9):1387. doi: 10.3390/life15091387 (PMC12470868; doi:10.3390/life15091387)
Supplement: Supplementary file 1 [file life-15-01387-s001.zip]

Archive with 1 entries (1 files):
- life-3737528-supplementary.pdf
